# Supplementary material for: Tanzania’s first Marburg Viral Disease outbreak response: Describing the roles of FELTP graduates and residents
Source: PLOS Glob Public Health. 2024 May 29;4(5):e0003189. doi: 10.1371/journal.pgph.0003189 (PMC11135762; doi:10.1371/journal.pgph.0003189)
Supplement: S1 Data — (XLSX) [file pgph.0003189.s001.xlsx]

## Sheet: TFELTP Residents and Graduates
S/N	Background	GRAD/RESIDENT	Highest FELTP Tier	Field Deployed	Surveillance Pillar	Coordination Pillar	IPC Pillar	WASH & POE Pillar	RCCE Pillar	Ecological Survey
1	Laboratory Scientist	Graduate	Advanced	Yes	Yes	No	No	No	No	No
2	Laboratory Scientist	Graduate	Advanced	Yes	Yes	No	No	No	No	No
3	Environmental Health Officer	Graduate	Advanced	Yes	No	No	No	Yes	No	No
4	Medicine/ Medical Doctor	Graduate	Advanced	Yes	Yes	No	Yes	No	No	No
5	Laboratory Scientist	Graduate	Advanced	Yes	No	No	No	Yes	No	No
6	Environmental Health Officer	Graduate	Advanced	Yes	No	No	No	Yes	No	No
7	Laboratory Scientist	Graduate	Advanced	Yes	Yes	No	No	No	No	No
8	Laboratory Scientist	Graduate	Advanced	Yes	Yes	No	No	No	No	No
9	Laboratory Scientist	Graduate	Advanced	Yes	Yes	No	Yes	No	No	No
10	Environmental Health Officer	Resident	Advanced	Yes	No	No	No	No	No	No
11	Laboratory Scientist	Resident	Advanced	Yes	Yes	No	No	No	No	No
12	Nurse/ Nursing Officer	Resident	Advanced	Yes	Yes	No	No	No	No	No
13	Environmental Health Officer	Resident	Advanced	Yes	No	Yes	No	No	No	No
14	Laboratory Scientist	Resident	Advanced	Yes	Yes	No	No	No	No	No
15	Veterinarian	Resident	Advanced	Yes	Yes	No	No	No	No	No
16	Medicine/ Medical Doctor	Resident	Advanced	Yes	Yes	No	No	No	No	No
17	Laboratory Scientist	Resident	Advanced	Yes	Yes	No	No	No	No	No
18	Medicine/ Medical Doctor	Resident	Advanced	Yes	Yes	No	No	No	No	No
19	Laboratory Scientist	Resident	Advanced	Yes	Yes	No	No	No	No	No
20	Laboratory Scientist	Graduate	Advanced	Yes	Yes	No	No	No	No	No
21	Medicine/ Medical Doctor	Resident	Advanced	Yes	Yes	No	Yes	No	No	No
22	Environmental Health Officer	Resident	Advanced	Yes	Yes	No	Yes	No	No	No
23	Laboratory Scientist	Resident	Advanced	Yes	Yes	No	Yes	No	No	No
24	Laboratory Scientist	Graduate	Advanced	Yes	Yes	No	Yes	No	No	No
25	Medicine/ Medical Doctor	Graduate	Intermediate	Yes	Yes	No	Yes	No	No	No
26	Environmental Health Officer	Graduate	Intermediate	Yes	Yes	No	Yes	Yes	No	No
27	Environmental Health Officer	Graduate	Frontline	Yes	Yes	No	Yes	Yes	No	No
28	Environmental Health Officer	Resident	Advanced	Yes	Yes	No	Yes	No	No	No
29	Laboratory Scientist	Graduate	Advanced	Yes	Yes	No	Yes	No	No	Yes
30	Nurse/ Nursing Officer	Resident	Intermediate	Yes	Yes	No	No	No	No	No
31	Nurse/ Nursing Officer	Resident	Intermediate	Yes	No	No	No	No	No	No
32	Nurse/ Nursing Officer	Graduate	Intermediate	Yes	No	No	No	No	No	No
33	Nurse/ Nursing Officer	Graduate	Frontline	Yes	Yes	No	No	No	Yes	No
34	Environmental Health Officer	Graduate	Frontline	Yes	Yes	No	No	No	Yes	No
35	Medicine/ Medical Doctor	Resident	Advanced	Yes	Yes	Yes	No	No	No	No
36	Medicine/ Medical Doctor	Graduate	Advanced	Yes	Yes	No	No	No	No	No
37	Nurse/ Nursing Officer	Graduate	Advanced	Yes	Yes	No	No	No	No	No
38	Medicine/ Medical Doctor	Graduate	Advanced	Yes	Yes	Yes	No	No	No	No
39	Medicine/ Medical Doctor	Graduate	Advanced	Yes	Yes	No	No	No	No	No
40	Laboratory Scientist	Graduate	Advanced	Yes	Yes	No	No	No	No	No
41	Medicine/ Medical Doctor	Graduate	Advanced	Yes	Yes	No	No	No	No	Yes
42	Medicine/ Medical Doctor	Graduate	Advanced	Yes	No	Yes	No	No	No	No
43	Medicine/ Medical Doctor	Graduate	Advanced	No	No	Yes	No	No	No	No
44	Nurse/ Nursing Officer	Graduate	Advanced	Yes	Yes	No	No	No	No	No
45	Laboratory Scientist	Graduate	Advanced	Yes	Yes	No	No	No	No	No
46	Environmental Health Officer	Graduate	Advanced	Yes	Yes	No	No	No	No	No
47	Medicine/ Medical Doctor	Graduate	Advanced	Yes	Yes	Yes	No	No	No	No
48	Medicine/ Medical Doctor	Graduate	Advanced	No	Yes	No	No	No	No	No
49	Medicine/ Medical Doctor	Graduate	Advanced	Yes	Yes	No	No	No	No	No
50	Laboratory Scientist	Graduate	Advanced	Yes	Yes	No	No	No	No	No
51	Nurse/ Nursing Officer	Graduate	Advanced	No	No	No	No	No	Yes	No
52	Laboratory Scientist	Graduate	Advanced	Yes	Yes	No	No	No	No	No
53	Environmental Health Officer	Graduate	Advanced	Yes	Yes	Yes	No	No	No	Yes
54	Laboratory Scientist	Graduate	Advanced	Yes	No	Yes	No	No	No	Yes
55	Medicine/ Medical Doctor	Graduate	Advanced	No	No	No	Yes	No	No	No
56	Medicine/ Medical Doctor	Graduate	Advanced	No	Yes	No	No	No	No	No
57	Medicine/ Medical Doctor	Graduate	Advanced	No	Yes	No	No	No	No	No
58	Medicine/ Medical Doctor	Graduate	Advanced	No	Yes	No	No	No	No	No
59	Laboratory Scientist	Graduate	Advanced	No	Yes	No	No	No	No	No
60	Laboratory Scientist	Graduate	Advanced	No	Yes	No	No	No	No	No
61	Laboratory Scientist	Graduate	Advanced	No	Yes	No	No	No	No	No
62	Medicine/ Medical Doctor	Graduate	Advanced	No	Yes	No	No	No	No	No
63	Medicine/ Medical Doctor	Graduate	Advanced	No	No	Yes	No	No	No	No
64	Medicine/ Medical Doctor	Graduate	Advanced	No	Yes	No	No	No	No	No
65	Environmental Health Officer	Graduate	Frontline	Yes	Yes	No	No	No	Yes	No
66	Environmental Health Officer	Graduate	Frontline	Yes	Yes	No	No	No	Yes	No
67	Veterinarian	Graduate	Advanced	Yes	No	No	No	No	No	Yes
68	Laboratory Scientist	Graduate	Advanced	Yes	Yes	No	No	No	No	No
69	Medicine/ Medical Doctor	Resident	Intermediate	Yes	Yes	No	No	No	Yes	No
70	Environmental Health Officer	Resident	Intermediate	Yes	Yes	No	No	No	Yes	No

## Sheet: Health Facilities
District	Facility name	Long	Lat	IPC	surveillance	Mortality Audit
Bukoba Manicipal Council	Aga Khan Specialised Clinic	-1.33317	31.8143	yes	yes	No
Bukoba Manicipal Council	Buhembe Dispensary	-1.2867	31.8076	yes	yes	No
Bukoba Manicipal Council	Bukoba Rrh	-1.33384	31.8096	yes	yes	No
Bukoba Manicipal Council	Bukoba Specialized Specialised Clinic	-1.33383	31.8119	yes	yes	No
Bukoba Manicipal Council	Bukoba Town Hc	-1.3305	31.813	yes	yes	No
Bukoba Manicipal Council	Buyekera Policeline Dispensary	-1.33796	31.8116	yes	yes	No
Bukoba Manicipal Council	Cosad Dispensary	-1.32813	31.8195	yes	yes	No
Bukoba Manicipal Council	Faraja Dispensary	-1.32522	31.8173	yes	yes	No
Bukoba Manicipal Council	Ijuganyondo Dispensary	-1.34969	31.7835	yes	yes	No
Bukoba Manicipal Council	Kagemu Dispensary	-1.3558	31.8017	yes	yes	No
Bukoba Manicipal Council	Kahororo Dispensary	-1.30287	31.8423	yes	yes	No
Bukoba Manicipal Council	Kashai Dispensary	-1.32189	31.8181	yes	yes	No
Bukoba Manicipal Council	Kj 21 Dispensary	-1.32723	31.7971	yes	yes	No
Bukoba Manicipal Council	Magereza Dispensary	-1.33592	31.8161	yes	yes	No
Bukoba Manicipal Council	Nshambya Dispensary	-1.30951	31.7962	yes	yes	No
Bukoba Manicipal Council	Nyanga Dispensary	-1.29186	31.7813	yes	yes	No
Bukoba Manicipal Council	Prinmat Ekisha Dispensary	-1.3239	31.8197	yes	yes	No
Bukoba Manicipal Council	Rwamishenye Hc	-1.32241	31.7952	yes	yes	No
Bukoba Manicipal Council	St. John Dispensary	-1.34178	31.8159	yes	yes	No
Bukoba Manicipal Council	St. Therese Hc	-1.32763	31.8128	yes	yes	No
Bukoba Manicipal Council	Ufufuo Hc	-1.35363	31.7962	yes	yes	No
Bukoba Manicipal Council	Kashai HC	-1.32189	31.8181	yes	yes	No
Bukoba Manicipal Council	Number one Dental Clinic	-1.33177	31.8116	yes	yes	No
Bukoba Manicipal Council	Al abas dental clinic	-1.32527	31.8114	yes	yes	No
Bukoba Manicipal Council	MFH	-1.28647	31.8098	yes	yes	No
Bukoba_District_Council	Buguruka Dispensary	-1.4583	31.8025	yes	yes	No
Bukoba_District_Council	Bujugo Dispensary	-1.40037	31.7157	yes	yes	No
Bukoba_District_Council	Bukoba District District Hospital	-1.40037	31.7157	No	yes	No
Bukoba_District_Council	Bulila Dispensary	-1.47836	31.7449	yes	yes	No
Bukoba_District_Council	Bulinda Dispensary	-1.42744	31.7718	yes	yes	No
Bukoba_District_Council	Bushasha Dispensary	-1.07657	31.805	No	yes	No
Bukoba_District_Council	Butainamwa Dispensary	-1.34749	31.6534	No	yes	No
Bukoba_District_Council	Butulage Dispensary	-1.49012	31.4988	yes	yes	No
Bukoba_District_Council	Buzi Dispensary	-1.15997	31.8127	No	yes	No
Bukoba_District_Council	Bwizanduru Dispensary	-1.39027	31.7639	yes	yes	No
Bukoba_District_Council	Ibosa Dispensary	-1.24665	31.8415	yes	yes	No
Bukoba_District_Council	Ibwera Dispensary	-1.48137	31.6308	No	yes	No
Bukoba_District_Council	Ikunyu Dispensary	-1.50718	31.5718	No	yes	No
Bukoba_District_Council	Izimbya Other Hospital	-1.55155	31.4584	yes	yes	yes
Bukoba_District_Council	Kaagya Dispensary	-1.1611	31.8555	yes	yes	No
Bukoba_District_Council	Kabale Dispensary	-1.33273	31.7545	yes	yes	No
Bukoba_District_Council	Kaibanja Dispensary	-1.41866	31.573	No	yes	No
Bukoba_District_Council	Kalema Dispensary	-1.21215	31.8274	yes	yes	No
Bukoba_District_Council	Kanazi Health Center	-1.46256	31.7376	yes	yes	No
Bukoba_District_Council	Kashozi Health Center	-1.22549	31.8078	yes	yes	No
Bukoba_District_Council	Katare Dispensary	-1.08723	31.8374	yes	yes	No
Bukoba_District_Council	Katoma Dispensary	-1.29175	31.7616	yes	yes	No
Bukoba_District_Council	Katoro Health Center	-1.39549	31.4958	No	yes	No
Bukoba_District_Council	Kibirizi Dispensary	-1.60952	31.4184	yes	yes	No
Bukoba_District_Council	Kihumulo Dispensary	-1.4969	31.3945	yes	yes	No
Bukoba_District_Council	Kikomelo Dispensary	-1.63531	31.5267	No	yes	No
Bukoba_District_Council	Kishanje Health Center	-1.11223	31.8409	yes	yes	No
Bukoba_District_Council	Kishogo Dispensary	-1.3859	31.6444	No	yes	No
Bukoba_District_Council	Kyamalange Dispensary	-1.04722	31.8499	No	yes	No
Bukoba_District_Council	Kyamulaile Dispensary	-1.40825	31.4019	yes	yes	No
Bukoba_District_Council	Maruku Health Center	-1.40635	31.7931	yes	yes	No
Bukoba_District_Council	Mashule Dispensary	-1.44342	31.3939	yes	yes	No
Bukoba_District_Council	Mikoni Dispensary	-1.54217	31.5863	No	yes	No
Bukoba_District_Council	Mwemage Health Center Health Center	-1.48205	31.6139	No	yes	No
Bukoba_District_Council	Nsheshe Dispensary	-1.68484	31.4654	yes	yes	No
Bukoba_District_Council	Ntoma Dispensary	-1.4483	31.7806	yes	yes	No
Bukoba_District_Council	Nyakabanga Dispensary	-1.56514	31.5432	yes	yes	No
Bukoba_District_Council	Nyakibimbili Dispensary	-1.4428	31.6062	No	yes	No
Bukoba_District_Council	Omubweya Dispensary	-1.60316	31.3784	yes	yes	No
Bukoba_District_Council	Rubale Health Center	-1.59787	31.5202	yes	yes	No
Bukoba_District_Council	Rugaze Dispensary	-1.58153	31.429	yes	yes	No
Bukoba_District_Council	Ruhunga Dispensary	-1.47617	31.4377	yes	yes	No
Bukoba_District_Council	Rwamulumba Dispensary	-1.3493	31.7434	yes	yes	No
Missenyi_District_Council	Bubale Dispensary	-1.15617	31.2339	yes	yes	No
Missenyi_District_Council	Buchurago Dispensary	-1.32269	31.5666	yes	yes	No
Missenyi_District_Council	Bugandika Dispensary	-1.25709	31.6578	yes	yes	No
Missenyi_District_Council	Bugango Dispensary	-1.00132	31.01	yes	yes	No
Missenyi_District_Council	Bugorora Dispensary	-1.20839	31.5852	yes	yes	No
Missenyi_District_Council	Bukwali Dispensary	-1.00783	31.7543	yes	yes	No
Missenyi_District_Council	Bulembo Dispensary	-1.29541	31.5211	yes	yes	No
Missenyi_District_Council	Bunazi Health Center	-1.20995	31.4094	yes	yes	yes
Missenyi_District_Council	Buyango Dispensary	-1.14465	31.6427	yes	yes	No
Missenyi_District_Council	Byeju Dispensary	-1.06365	31.3684	yes	yes	No
Missenyi_District_Council	Gera Dispensary	-1.25379	31.7524	yes	yes	No
Missenyi_District_Council	Igayaza Dispensary	-1.14421	31.395	yes	yes	No
Missenyi_District_Council	Ishozi Dispensary	-1.15674	31.7682	yes	yes	No
Missenyi_District_Council	Kabyaile Health Center	-1.1907	31.7827	yes	yes	No
Missenyi_District_Council	Kagera Salient Dispensary	-1.25211	31.4243	No	No	No
Missenyi_District_Council	Kagera Sugar Other Hospital	-1.21332	31.2752	yes	yes	yes
Missenyi_District_Council	Kaizilege Dispensary	-1.36495	31.792	yes	yes	No
Missenyi_District_Council	Kakindo Dispensary	-1.16542	31.4893	yes	yes	No
Missenyi_District_Council	Kakunyu Dispensary	-1.03253	30.9396	yes	yes	No
Missenyi_District_Council	Kanyigo Dispensary	-1.07691	31.7468	yes	yes	No
Missenyi_District_Council	Kashambya Health Center	-1.24955	31.7502	yes	yes	No
Missenyi_District_Council	Kashanga Dispensary	-1.20881	31.702	yes	yes	No
Missenyi_District_Council	Kashasha Dispensary	-1.22897	31.6432	yes	yes	No
Missenyi_District_Council	Kashenye Dispensary	-1.00699	31.7565	yes	yes	No
Missenyi_District_Council	Kigarama Dispensary	-1.04479	31.7589	yes	yes	No
Missenyi_District_Council	Kikukwe Dispensary	-1.10889	31.7288	yes	yes	No
Missenyi_District_Council	Kilimilile Dispensary	-1.32541	31.4221	yes	yes	No
Missenyi_District_Council	Kitobo Dispensary	-1.21613	31.6335	yes	yes	No
Missenyi_District_Council	Kyaka Dispensary	-1.25443	31.4205	yes	yes	No
Missenyi_District_Council	Kyelima Dispensary	-1.1389	31.7771	yes	yes	No
Missenyi_District_Council	Lukuba Dispensary	-1.00409	31.4164	No	No	No
Missenyi_District_Council	Minziro Dispensary	-1.03923	31.5431	No	No	No
Missenyi_District_Council	Mugana Other Hospital	-1.2129	31.6954	yes	yes	yes
Missenyi_District_Council	Mutukula Dispensary	-1.00407	31.4134	yes	yes	No
Missenyi_District_Council	Mwemage Dispensary	-1.31656	31.3993	yes	yes	No
Missenyi_District_Council	Ngando Dispensary	-1.15462	31.3818	yes	yes	No
Missenyi_District_Council	Nyankere Dispensary	-1.39394	31.3717	yes	yes	No
Missenyi_District_Council	Ruzinga Dispensary	-1.07935	31.6689	yes	yes	No
Missenyi_District_Council	St Theresia Health Center	-1.35363	31.7962	yes	yes	No
Missenyi_District_Council	Tweyambe Dispensary	-1.17645	31.7642	No	No	No
Muleba_District_Council	AICT Ikuza Dispensary	-2.13941	31.8194	No	No	No
Muleba_District_Council	Bisheke Dispensary	-1.99597	31.5237	yes	yes	No
Muleba_District_Council	Buganguzi Dispensary	-1.6881	31.5747	yes	yes	No
Muleba_District_Council	Bugara Dispensary	-1.94233	31.5859	yes	yes	No
Muleba_District_Council	Bugasha Dispensary	-1.34202	31.4439	yes	yes	No
Muleba_District_Council	Bumbire Dispensary	-1.68049	31.8752	yes	yes	No
Muleba_District_Council	Burigi Dispensary	-2.12365	31.4234	No	No	No
Muleba_District_Council	Bushekya Dispensary	-1.54032	31.703	yes	yes	No
Muleba_District_Council	ELCT Ilemera Dispensary	-1.9508	31.6247	yes	yes	No
Muleba_District_Council	Gozibar Dispensary	-1.47238	32.6112	yes	yes	No
Muleba_District_Council	Huruma Dispensary	-1.83464	31.6672	yes	yes	No
Muleba_District_Council	Ikuza Dispensary	-2.1396	31.8194	yes	yes	No
Muleba_District_Council	Ilemera Dispensary	-1.93494	31.633	yes	yes	No
Muleba_District_Council	Izigo Health Center	-1.62679	31.7168	yes	yes	No
Muleba_District_Council	Kabale B Dispensary	-1.86493	31.5763	yes	yes	No
Muleba_District_Council	Kabare A Kispensary	-1.84344	31.5499	yes	yes	No
Muleba_District_Council	Kaboya Dispensary	-1.59586	31.7442	yes	yes	No
Muleba_District_Council	Kagoma Dispensary	-1.76839	31.6991	yes	yes	No
Muleba_District_Council	Kagondo Hospital	-1.54749	31.7043	yes	yes	yes
Muleba_District_Council	Kaigara Health Center	-1.83242	31.6709	No	No	yes
Muleba_District_Council	Kamachumu Health Center	-1.62696	31.614	yes	yes	No
Muleba_District_Council	Karambi Dispensary	-2.10592	31.5024	yes	yes	No
Muleba_District_Council	Kasindaga Dispensary	-2.26096	31.5057	yes	yes	No
Muleba_District_Council	Katembe Dispensary	-2.20946	31.6587	yes	yes	No
Muleba_District_Council	Katoke Dispensary	-1.66308	31.6958	yes	yes	No
Muleba_District_Council	Kerebe Dispensary	-1.47388	32.1136	yes	yes	No
Muleba_District_Council	Kibanga Dispensary	-1.8862	31.5663	yes	yes	No
Muleba_District_Council	Kihwera Dispensary	-1.6701	31.5436	yes	yes	No
Muleba_District_Council	Kimea Health Center	-2.05734	31.5193	yes	yes	No
Muleba_District_Council	Kimwani Dispensary	-2.17299	31.6639	yes	yes	No
Muleba_District_Council	Kishanda Dispensary	-1.73476	31.5565	yes	yes	No
Muleba_District_Council	Kishuro Dispensary	-1.84124	31.4389	yes	yes	No
Muleba_District_Council	Kitua Dispensary	-1.6209	31.8689	yes	yes	No
Muleba_District_Council	Kyamiorwa Dispensary	-2.09139	31.5681	yes	yes	No
Muleba_District_Council	Kyebitembe Dispensary	-2.17697	31.5	yes	yes	No
Muleba_District_Council	Kyota Dispensary	-2.0936	31.6691	yes	yes	No
Muleba_District_Council	Madalena Kolping Dispensary	-2.10323	31.4934	yes	yes	No
Muleba_District_Council	Mafumbo Dispensary	-1.37572	31.3924	yes	yes	No
Muleba_District_Council	Magereza Dispensary	-1.85577	31.6519	yes	yes	No
Muleba_District_Council	Mazinga Dispensary	-2.0127	31.7785	yes	yes	No
Muleba_District_Council	Menonite Dispensary	-1.84228	31.6519	No	No	No
Muleba_District_Council	Mubunda Dispensary	-1.94737	31.5154	yes	yes	No
Muleba_District_Council	Muyenje Dispensary	-1.746	31.6903	yes	yes	No
Muleba_District_Council	Ndolage Hospital	-1.60465	31.6457	yes	yes	yes
Muleba_District_Council	Nshamba Health Center	-1.80332	31.5502	yes	yes	No
Muleba_District_Council	Nyakabango Dispensary	-2.30419	31.6502	yes	yes	No
Muleba_District_Council	Nyamilanda Dispensary	-2.15905	31.5027	yes	yes	No
Muleba_District_Council	Omurunazi Dispensary	-1.71719	31.4983	yes	yes	No
Muleba_District_Council	Rubya CDH	-1.74956	31.6204	yes	yes	yes
Muleba_District_Council	Rugando Dispensary	-1.59064	31.5936	yes	yes	No
Muleba_District_Council	Ruhanga Dispensary	-1.59453	31.664	yes	yes	No
Muleba_District_Council	Rushwa Dispensary	-1.78329	31.494	yes	yes	No
Muleba_District_Council	Rwantege Dipensary	-1.77598	31.5497	yes	yes	No
Muleba_District_Council	Rwantege health center	-1.77143	31.5509	yes	yes	No
Muleba_District_Council	Rwigembe Dispensary	-1.77643	31.4494	yes	yes	No

## Sheet: Screening & PoEs
Name	Type	Long	Latitude
Kyaka TRA	Screening Center	-1.25291	31.423
Kyamyorwa	Screening Center	-2.09117	31.5688
Kihanga	Screening Center	-1.4086	31.1623
Murongo	Point of Entry	-1.0676	30.6492
Kemondo Bay Port	Point of Entry	-1.47853	31.7511
Mutukula	Point of Entry	-1.00233	31.4159
Rusumo	Point of Entry	-2.38346	30.7846
Bukoba Airport	Point of Entry	-1.33069	31.8195
Bukoba Lake Port	Point of Entry	-1.34928	31.8158
Kabanga	Point of Entry	-2.65402	30.4315
Murusagamba	Point of Entry	-2.96582	30.8375
Bugango	Point of Entry	-0.99927	31.0059
